# Supplementary material for: Enhanced Visible-Light Photocatalytic Activity of Bismuth Ferrite Hollow Spheres Synthesized via Evaporation-Induced Self-Assembly
Source: Molecules. 2024 Jul 30;29(15):3592. doi: 10.3390/molecules29153592 (PMC11314036; doi:10.3390/molecules29153592)
Supplement: Supplementary file 1 [file molecules-29-03592-s001.zip]

Archive with 1 entries (1 files):
- molecules-3114544-supplementary.pdf
